# Supplementary material for: Novel Hydroxamic Acids Containing Aryl-Substituted 1,2,4- or 1,3,4-Oxadiazole Backbones and an Investigation of Their Antibiotic Potentiation Activity
Source: Int J Mol Sci. 2023 Dec 20;25(1):96. doi: 10.3390/ijms25010096 (PMC10779255; doi:10.3390/ijms25010096)
Supplement: Supplementary file 1 [file ijms-25-00096-s001.zip]

Archive with 1 entries (1 files):
- ijms-2725539-supplementary.pdf
